# Supplementary material for: Plastic-Degrading Microbial Consortia from a Wastewater Treatment Plant
Source: Int J Mol Sci. 2024 Nov 27;25(23):12747. doi: 10.3390/ijms252312747 (PMC11641126; doi:10.3390/ijms252312747)
Supplement: Supplementary file 1 [file ijms-25-12747-s001.zip]

Archive with 1 entries (1 files):
- ijms-3326804-Supplementary Materials.pdf
